# Supplementary material for: In Situ Electroporation on PERFECT Filter for High-Efficiency and High-Viability Tumor Cell Labeling
Source: Micromachines (Basel). 2022 Apr 26;13(5):672. doi: 10.3390/mi13050672 (PMC9146625; doi:10.3390/mi13050672)
Supplement: Supplementary file 1 [file micromachines-13-00672-s001.zip]

Archive with 1 entries (1 files):
- micromachines-1672587-supplementary.pdf
